# Supplementary material for: Flexible Waterborne Polyurethane-Bacterial Cellulose Films for Real-Time Physiological Monitoring
Source: Polymers (Basel). 2025 Mar 16;17(6):787. doi: 10.3390/polym17060787 (PMC11945170; doi:10.3390/polym17060787)
Supplement: Supplementary file 1 [file polymers-17-00787-s001.zip]

Archive with 1 entries (1 files):
- polymers-3521011-supplementary.pdf
